# Supplementary material for: The clinical characteristics of adults with rheumatic heart disease in Yangon, Myanmar: An observational study
Source: PLoS One. 2018 Feb 21;13(2):e0192880. doi: 10.1371/journal.pone.0192880 (PMC5821331; doi:10.1371/journal.pone.0192880)
Supplement: S1 Dataset — (XLSX) [file pone.0192880.s001.xlsx]

## Sheet: Sheet1
studyno	Married	Admission Diagnosis	Date of enrolment	Date of FU	FU time	chest crepitations	age	sex	hospital record number	History of ARF	ARF therapy	Prior echo	Repotr of prior echo	Surgery	Type of surgery	Recurrent ARF	Number of recurent ARF episodes	Prior CVA	Ongoing disability from CVA	SOB on exertion	orthopnoea	PND	Abdominla distension	Swelling of ankles	Palpitations	Syncope	Fatigue	Severity of SOB	Prior hospitalisation	Number of prior hospitalisations	Prior pregnancy	Currennt GP	Prior PG	Complocatiosn during pregnancy	Maternal complications	Child complications	What mat comp?	What child comp?	sbp	dbp	HR	rr	o2	height	wt	CVS compliants	rhythm	dentition	JVP
1		AF with RHD	2016-05-02	2017-05-11	374	No	45	Male	11243	0		0		0				0		1	0	0	0	0	1	0	0	Mild	0										150	90	100	24	98	163	49	1	AF	P	>5cm
2	Yes	APO with ul MS	2016-05-06	2017-05-08	367	Yes	45	Female	11746	0		0		0				0		1	0	0	0	0	0	0	0	Mild	1	3	1	N	P2+0	0					100	60	100	16	96	150	53	1	Sinus	G	>5cm
3	No	Paroxysmal AF with MS,MR	2016-05-02	2017-05-15	378	No	19	Female	15062	0		0		0				0		1	0	0	0	0	0	0	0	Mild	1	9	0	N							80	50	92	20	96	150	35	1	Sinus	G
4	Yes	Perinatal care	2016-05-12	2017-05-04	357	No	30	Female	16350	1	Partial	0		0		0		0		0	0	0	0	0	0	0	0		1	3	0	G1	P0						100	60	105	16	97	153	68	1	Sinus	G	3-5cm
5	Yes	APO with AF	2016-02-11	2017-05-25	469	Yes	42	Female	16253	1	Partial	0		0		0		0		1	0	0	0	0	1	0	0	Moderate	1	1	1	N	P4+0	1	1		Hospitalisation		100	60	120	16	92	145	65	1	Sinus	P
6		APO ppt by AF with RVR	2016-05-01	2017-05-08	372	Yes	40	Male	14930	0		0		0				0		1	1	1	1	1	1	0	0	Severe	1	4									110	80	140	22	96	158	50	1	AF	P
7	No	RHD MS,MR	2016-05-07	2017-05-22	380	No	14	Female	11898	1	Partial	0		0		Possible	1	0		0	0	0	0	0	0	0	0		0		0	N							120	60	144	14	99	150	32	1	Sinus	G
8	Yes	CCF with ul MS	2016-05-09	2017-05-04	360	Yes	41	Female	15928	0		0		0				1	0	1	0	1	0	1	1	0	0	Moderate	1	1	1	N	P3+0	0					150	100	88	19	99	140	50	1	Sinus	P
9	Yes	CCF with AF	2016-05-28	2017-05-11	348	Yes	38	Female	18448	0		0		0				0		1	1	0	0	1	0	0	1	Severe	0		1	N	P1+0	0					120	90	150	18	98	153	48	1	AF	P	3-5cm
10		Cardiogenic shock dt AF with RVR	2016-05-23	2017-05-25	367	Yes	35	Male	17755	0		0		0				0		1	0	0	1	1	0	1	1	Moderate	1	1									60	0	200	20	95	163	55	1	AF	G	>5cm
11	Yes	AF with RHD	2016-05-26	2017-05-25	364	No	37	Female	18908	1	Partial	0		0		Possible	6	1	1	1	0	0	0	0	1	0	0	Moderate	1	1	1	N	P1+0	1	1		Hospitalisation		120	90	110	16	98	155	55	1	AF	G
12	Yes	AF with RVR	2016-05-31	2017-05-29	363	No	41	Female	18899	0		0		0				0		1	0	0	0	0	0	0	0	Mild	0		1	N	P1+1	0					100	60	150	18	98	153	65	1	AF	G
13	Yes	CCF with AF	2016-06-15			Yes	43	Female	20685	1	Partial	0		0		0		0		1	1	1	1	0	1	0	1	Severe	0		1	N	P0+1	1	1		Hospitalisation		120	90	140	26	98	148	56	1	AF	VG	3-5cm
14	Yes	AF with RHD	2016-05-30	2017-06-01	367	No	67	Female	18713	0		0		0				0		1	0	0	0	1	0	0	0	Moderate	0		1	N	P6	0					90	60	140	18	96	153	36	1	AF	P
15	Yes	CCF with AF	2016-06-30	2017-05-08	312	Yes	36	Female	22713	1	Partial	0		0		Possible	3	1	0	0	0	0	0	0	0	0	0		1	4	1	N	P1	0					95	60	120	16	99	153	35	1	AF	G	3-5cm
16	No	Electrocution	2016-06-29	2017-05-14	319	Yes	26	Female	22609	1	Partial	0		0		0		0		0	0	0	0	0	1	0	0		0		0	N							90	60	128	18	99	150	42	0	Sinus	G
17		APO dt RHD	2016-07-03	2017-05-22	323	Yes	17	Male	23140	0		0		0				0		1	0	0	0	0	0	0	0	Mild	1	1									140	90	90	14	98	160	42	1	Sinus	G
18	No	CCF	2016-06-27	2017-06-22	360	Yes	36	Female	22308	1	Partial	0		0		Possible	4	0		0	0	0	0	0	1	0	0		1	3	0	N							110	70	78	16	100	163	35	1	Sinus	VG
19	No	APO dt RHD	2016-05-01	2017-06-12	407	Yes	20	Female	14905	1	Partial	0		0		Possible	2	0		1	0	0	0	1	1	0	0	Mild	0		0	N							130	70	100	16	88	158	53	1	Sinus	VG
20	Yes	CCF with AF	2016-06-25			Yes	68	Female	22073	1	Partial	0		0		Possible	4	0		1	1	0	0	1	1	0	0	Severe	1	6	1	N	P6	1	1		Hospitalisation		110	70	100	18	94	153	42	1	AF	G
21	Yes	AF with RHD	2016-07-23	2017-06-19	331	No	71	Female	25765	1	Partial	0		0		0		0		1	0	0	0	0	0	0	0	Moderate	1	5	1	N	P2+0	0					140	90	98	16	98	153	44	1	AF	P
22	Yes	APO with ul RHD	2016-08-05	2017-06-19	318	Yes	30	Female	27459	0		0		0				0		0	0	0	0	0	1	0	0		0		1	G2	P0+1	0					120	80	70	14	98	155	54	1	Sinus	G
23	Yes	Left hemiparesis dt embolic stroke	2016-07-15	2017-06-26	346	No	61	Female	24693	1	Partial	0		0		0		0		0	0	0	0	0	1	0	0		0		1	N	P5+1	0					100	60	72	18	98	158	44	1	AF	P
24	Yes	APO dt RHD	2016-08-04			Yes	25	Female	27319	1	Partial	0		0		0		0		1	0	0	0	0	0	0	0	Moderate	1	2	1	N	P1+0	1	1		Hospitalisation		90	60	80	18	99	158	53	1	Sinus	P
25		LRTI with RHD	2016-08-04			No	26	Male	27318	0		0		0				0		1	1	0	0	0	0	0	0	Moderate	0										130	90	60	14	99	168	60	0	Atrial flutter	P	>5cm
27	Yes	AF with RHD	2016-07-16	2017-06-15	334	No	43	Female	24787	0		0		0				1	1	0	0	0	0	0	0	0	0		1	2	1	N	P3+0	1	1		Hospitalisation		110	70	72	16	99	158	55	1	AF	G
28	Yes	Aortic valvular heart disease	2016-07-22	2017-06-15	328	No	62	Female	25541	0		0		0				1	0	1	0	0	0	0	0	0	0	Moderate	1	1	1	N	P6+0	0					170	90	96	18	92	145	59	1	Sinus	P
29	Yes	Cardiogenic shock dt AF with RVR	2016-07-28	2017-06-07	314	Yes	44	Female	26391	0		0		0				0		0	0	0	0	0	0	0	0		1	3	1	N	P3+0	0					60	0	120	22	98	153	55	1	AF	P
30		IE with MS	2016-07-24	2017-06-07	318	No	58	Male	25827	0		0		0				0		0	0	0	0	0	0	0	1		0										100	70	110	14	98	173	62	1	Sinus	G
31	Yes	CCF with AF	2016-06-13			Yes	61	Female	20488	1	Partial	1	Not known	0		0		0		0	0	0	0	0	0	0	0		1	3	1	N	P5+1	1	0	1		Premature delivery	100	60	102	22	95	153	36	1	AF	P
32	Yes	APO dt RHD	2016-07-03	2017-06-07	339	Yes	70	Female	23061	1	Partial	0		0		Possible	7	0		1	0	0	0	0	1	0	0	Mild	0		1	N	P9+1	0					110	70	100	26	86	148	30	1	Sinus	G
33	Yes	APO dt RHD	2016-07-18			Yes	29	Female	24987	0		0		0				0		0	0	0	0	0	0	0	0		0		1	G1	P0+0	0					110	60	98	14	98	155	44	1	Sinus	G
34		APO with AF	2016-07-04	2017-06-25	356	Yes	59	Male	23243	1	Partial	0		0		0		0		0	0	0	0	0	1	0	0		1	15									90	60	72	16	99	165	46	1	AF	P
35		CCF ppt by LRTI with ul RHD	2016-06-05	2017-06-25	385	Yes	33	Male	19489	0		0		0				0		1	0	0	0	0	1	0	0	Moderate	0										100	60	110	14	97	168	82	1	Sinus	P
36	Yes	APO with AF	2016-06-24			Yes	60	Female	22021	1	Partial	0		0		Possible	5	0		1	0	0	0	0	0	0	0	Moderate	1	10	1	N	P9+0	0					110	80	98	26	84	140	35	1	AF	P
39	No	CCF with RHD	2016-07-14	2017-05-15	305	Yes	38	Female	24513	1	Partial	0		0		0		0		1	0	0	0	0	1	0	0	Mild	0		0	N							120	70	92	14	99	138	34	1	Sinus	VG
40	Yes	APO ,AF with RVR	2016-07-31			Yes	56	Female	26805	0		0		0				1	0	0	0	0	0	0	0	0	0		0		1	N	P7+0	0					110	80	124	18	96	150	50	1	AF	P
41	Yes	For Echo	2016-08-12	2017-06-07	299	No	33	Female	28338	1	Partial	0		0		Possible	6	0		1	1	1	0	0	1	1	1	Moderate	0		1	G2	P1+0	1	1		Hospitalisation		110	80	88	18	99	143	57	0	Sinus	G
42	Yes	AF with RHD	2016-08-12	2017-06-07	299	No	48	Female	28330	1	Partial	1	Severe MS and moderate AR	0		0		0		1	0	1	1	1	1	0	1	Moderate	1	2	1	N	P3+0	0					130	90	100	18	100	138	52	0	AF	P
43	Yes	AF with RHD	2016-08-11	2017-06-07	300	No	42	Female	28228	0		0		0				0		1	0	0	0	0	1	0	0	Mild	0		1	N	P3+0	0					130	80	82	18	98	150	40	0	AF	P
44	Yes	APO dt RHD with AF	2016-08-05	2017-05-04	272	Yes	53	Female	27462	0		0		0				0		0	0	0	0	0	0	0	0		0		1	N	P2+1	0					120	70	102	18	95	158	37	1	AF	P
46	Yes	G1P0 with RHD	2016-07-29			No	28	Female	26576	0		0		0				0		1	1	1	0	0	1	0	1	Moderate	0		1	N	P1+0	0					80	50	74	22	90	153	54	0	Sinus	G	>5cm
49	Yes	AF with RHD	2016-08-23			No	57	Female	29839	1	Partial	0		0		Possible	4	0		1	0	1	1	0	1	1	1	Moderate	1	2	0	N							160	100	74	18	98	153	46	1	AF	P
51	Yes	CCF with AF	2016-08-17	2017-05-22	278	Yes	81	Female	29007	0		0		0				0		1	0	0	0	0	0	0	0	Moderate	1	1	1	N	P2+0	0					100	70	90	16	92	153	47	1	AF	P	>5cm
52		CCF with aortic regurgitation	2016-07-24	2017-05-23	303	Yes	77	Male	25880	0		0		0				0		1	1	1	0	0	0	0	1	Severe	1	1									130	90	100	20	97	155	53	1	Sinus	P
53		AF with RHD	2016-08-20	2017-05-23	276	No	58	Male	29416	0		0		0				1	1	1	0	0	0	0	0	0	0	Moderate	1	2									90	60	92	14	97	145	55	1	AF	P
54	Yes	AF with RHD	2016-08-25	2017-06-12	291	No	44	Female	30080	0		0		0				0		1	1	1	0	0	1	1	1	Severe	0		1	N	P3+0	0					110	90	96	18	98	150	38	1	AF	P
55	Yes	G2P1+0 with trivial MR	2016-08-20	2017-06-12	296	No	34	Female	29466	0		0		0				0		0	0	0	0	0	0	0	0		0		1	G2	P1+0	0					100	60	80	16	97	150	51	1	Sinus	P
57	Yes	CCF dt RHD with AF	2016-08-12	2017-06-19	311	Yes	53	Female	29217	0		0		0				0		1	0	0	0	0	0	0	0	Moderate	0		1	N	P1+0	0					140	90	100	14	97	145	46	1	AF	G	>5cm
58	Yes	Acute ischaemia of both lower limbs with tight MS with AF	2016-08-29	2017-06-19	294	No	44	Female	30593	0		0		0				1	0	1	0	0	1	1	1	0	1	Mild	1	4	1	N	P4+0	0					130	100	110	18	97	158	55	1	AF	P
61	Yes	RHD	2016-10-26	2017-06-26	243	No	28	Female	37831	0		1	Mild MS, Severe MR	0				0		0	0	0	0	0	0	0	0		1	3	0	N							90	60	100	26	99	155	52	1	Sinus	G
62	Yes	APO with ul RHD	2016-10-21	2017-05-29	220	Yes	64	Female	37149	0		0		0				0		1	0	0	0	1	0	0	0	Mild	0		1	N	P3+0	0					110	70	104	28	67	150	50	1	Sinus	P	3-5cm
63		AF with RVR ul MS	2016-09-21			No	52	Male	33435	1	Partial	1	Severe MS	0		Possible	1	0		1	0	0	0	0	0	0	0	Moderate	1	2									140	90	130	18	97	183	64	1	AF	P
70		AF with RVR	2016-10-03			No	42	Male	35066	0				0				0		1	1	1	1	1	0	0	1	Moderate	1	4									90	60	140	22	92	168	60	1	AF	P	3-5 cm
71	No	AF with RHD	2016-10-06	2017-06-05	242	No	48	Female	35333	1	Partial	0		0		0	4	0		1	0	0	0	0	1	0	1	Mild	1	2	0	N							110	70	100	18	94	160	57	1	AF	G
72		APO dt RHD	2016-10-07			Yes	29	Male	35458	0				0				0		0	0	0	0	0	0	0	0		0										100	70	120	16	96	143	45	1	Sinus	P	3-5cm
74	Yes	For Echo	2016-09-30	2017-06-08	251	No	57	Female	34599	0		1	Not known	0				0		1	1	1	0	0	1	0	1	Mild	0		1	N	P1+0	0					120	80	72	18	98	158	53	0	AF	P	3-5cm
75	Yes	AF with RHD	2016-09-29	2017-06-08	252	No	61	Female	34534	0				0				0		1	0	0	0	0	1	1	1	Mild	0		1	N	P0+1	0					130	90	90	18	96	145	39	1	AF	P
78	Yes	CCF with AF	2016-10-18			Yes	62	Female	36785	1	Complete	1	Not known	1	VALVE REPAIR	Possible	3	0		1	1	1	0	0	1	0	1	Mild	1	4	1	N	P3+0	0					150	80	110	20	96	150	41	1	AF	G	3-5cm
81	Yes	VT dt digoxin toxity with RHD	2016-12-03	2017-06-22	201	No	44	Female	41435	0				0				0		0	0	0	0	0	0	0	0		1	1	1	N	P2+0	0					90	60	108	22	94	158	56	1	VT	P
84		AF with RHD	2016-12-05			No	72	Male	42541	0				0				0		0	0	0	0	1	1	0	0		0										160	100	78	18	97	168	62	1	AF	G	3-5 cm
86	Yes	APO with AF	2017-01-13	2017-06-22	160	Yes	58	Female	1582	0		1	Not known	0				0		1	0	0	0	0	1	0	1	Moderate	1	4	1	N	P4+1	0					110	80	120	18	98	153	43	1	AF	P
87		AF with RVR	2016-12-20			No	64	Male	44350	0				0				0		1	0	0	0	0	0	0	0	Mild	1	1									130	90	142	24	90	160	56	1	AF	P
90	Yes	AF with RVR	2016-12-23	2017-05-25	153	No	80	Female	44794	1	Partial	0		0		Possible	2	1	0	1	1	1	0	0	1	0	0	Severe	1	2	1	N	P7+2	0					130	100	147	26	97	148	50	1	AF	G	3-5 cm
93	Yes	Acute gastroenteritis with some dehydration	2016-12-21	2017-05-25	155	No	54	Female	44930	0		1	Mild MR, Mild TR	0				0		1	0	0	0	0	1	0	0	Mild	1	1	0	N							110	70	100	22	95	155	46	1	AF	G
95		APO with AF with RVR	2016-12-11	2017-05-22	162	Yes	22	Male	43251	1	Partial	0		0		0		0		1	0	0	0	0	0	0	0	Mild	0										130	90	160	20	98	160	52	1	AF	G
96	Yes	APO dt RHD	2016-12-03			Yes	63	Female	42338	0		0		0				0		0	0	0	0	0	0	0	0		0		1	N	P2+0	0					140	60	68	20	98	158	52	1	Sinus	G
98	Yes	Left henmiplegia dt embolic stroke	2016-12-07	2017-06-19	194	No	60	Female	42715	1	Partial	0		0		Possible	1	0		1	0	0	0	0	1	0	0	Mild	1	1	1	N	P4+0	0					120	80	92	24	98	145	46	1	AF	P
99	Yes	AF with RVR ul RHD	2016-12-15			No	68	Female	43760	0		0		0				0		1	0	0	0	0	0	0	0	Severe	1	1	1	N	P3+0	0					140	70	110	28	95	158	52	1	AF	G	>5cm
100	Yes	AF with RHD	2016-10-31	2017-05-22	203	No	38	Female	38402	1	Partial	0		0		0		0		1	0	1	0	0	1	0	0	Moderate	0		1	N	P2+0	0					130	90	142	16	99	158	50	1	AF	P
103		CCF with RHD	2016-10-31			Yes	40	Male	38326	1	Complete	1	Tight MS, Moderate TR	0		Possible	2	0		1	0	0	0	0	1	0	0	Mild	1	2									110	80	96	18	97	158	43	1	AF	P	3-5 cm
106	Yes	CCF ppt by AF	2016-10-18	2017-05-15	209	Yes	42	Female	36785	1	Partial	0		0		0		0		0	0	0	0	0	0	0	0		0		1	N	P2+0	0					130	80	100	16	96	160	49	1	AF	G
108	Yes	CCF	2016-10-08	2017-05-18	222	Yes	53	Female	35641	0		0		0				0		1	0	0	0	0	0	0	0	Moderate	1	1	1	N	P3+0	0					120	70	88	24	97	150	49	1	AF	G	>5cm
111		APO dt RHD	2017-03-20	2017-05-18	59	Yes	34	Male	9459	0		0		0				0		1	0	0	1	1	1	0	1	Moderate	1	1									100	60	96	16	96	168	55	1	Sinus	P	3-5cm
112	Yes	CCF ppt by AF with RVR	2017-03-20			Yes	50	Female	9380	0		0		0				0		1	0	0	0	0	1	0	0	Moderate	1	2	1	N	P4+0	0					90	60	150	18	96	158	45	1	AF	P	>5cm
113	Yes	Paroxysmal AF with ul MS	2017-03-28			No	30	Female	10378	0		0		0				0		1	0	0	0	0	1	0	0	Mild	0		1	N	P1+0	0					90	60	98	16	98	163	45	1	AF	P
115	Yes	AF with RVR ul RHD	2017-03-11	2017-06-05	86	No	82	Female	8295	1	Partial	0		0		Possible	5	0		1	0	0	0	0	1	0	0	Mild	0		1	N	P3+0	0					110	80	140	16	98	165	55	1	AF	G
117		CCF with AF	2017-03-14	2017-06-05	83	Yes	53	Male	8677	1	Partial	0		0		0		0		1	0	0	1	1	1	0	0	Moderate	0										110	80	120	11	99	165	55	1	AF	P	3-5cm
118	No	IE with RHD	2017-02-26	2017-06-14	108	No	23	Female	6813	1	Partial	1	Severe MR, severe AR, Mild AS	0		Possible	3	0		1	0	0	0	0	1	0	0	Mild	1	1	0	N							100	70	100	16	99	158	40	1	Sinus	G
119	Yes	APO with AF with RVR	2017-03-03	2017-06-12	101	Yes	46	Female	7344	1	Partial	1	Not known	0		Possible	2	0		1	0	0	0	0	1	0	0	Moderate	1	3	1	N	P3+0	0					120	80	160	18	96	153	50	1	AF	P	>5cm
120	Yes	AF with RHD	2017-02-25			No	46	Female	6721	1	Complete	1	Not known	0		Probable	10	0		1	1	1	1	0	0	0	0	Moderate	1	5	1	N	P4+0	0					90	60	88	18	94	160	60	1	AF	G
122	Yes	APO dt RHD	2017-02-15	2017-06-14	119	Yes	60	Female	5441	0		0		0				0		1	1	1	0	0	0	0	1	Severe	0		1	N	P5+0	0					160	80	72	18	88	153	50	1	Sinus	VP	3-5cm
123		APO dt RHD with AF	2017-02-19			Yes	45	Male	5335	0		0		0				0		1	1	1	1	1	0	0	1	Moderate	1	1									110	70	140	16	96	165	53	1	AF	P	3-5cm
124		APO dt RHD	2017-02-24	2017-06-12	108	Yes	37	Male	5787	1	Partial	0		0		0		0		1	0	0	0	0	1	0	0	Mild	0										110	70	90	16	96	163	50	1	Sinus	P
126	Yes	RHD	2017-02-13	2017-06-15	122	No	35	Female	5142	0		0		0				1	0	1	0	0	0	1	0	0	0	Mild	0		1	N	P1+0	0					100	70	120	18	95	153	65	1	Sinus	G
128		CCF with AF	2017-02-16	2017-05-22	95	Yes	36	Male	5627	0		0		0				0		1	1	1	0	0	0	0	0	Mild	0										100	70	140	16	98	170	60	1	AF	P
131	Yes	CCF with AF	2017-02-09	2017-05-22	102	Yes	47	Female	4717	0		0		0				0		1	1	1	0	1	1	0	1	Moderate	1	1	1	N	P1+0	0					100	60	120	18	77	150	44	1	AF	VP	>5cm
133		HMA dt GI loss with RHD	2017-02-05			No	61	Male	4221	1	Partial	0		0		Possible	3	0		1	0	0	0	0	1	0	0	Mild	0										120	80	88	18	99	160	55	1	Sinus	P
145		IE with MS	2017-04-09	2017-05-29	50	No	42	Male	11857	0		0		0				0		1	0	0	0	0	1	0	1	Moderate	0										100	60	100	16	94	165	55	1	Sinus	P
146	Yes	CCF with AF	2017-04-21			Yes	30	Female	13257	1	Partial	0		0		0		1	0	1	0	0	0	0	1	0	0	Mild	0		1	N	P3+0	0					80	50	100	16	96	153	46	1	AF	P
148	Yes	CCF with AF with RVR	2017-04-26	2017-05-29	33	Yes	35	Female	13814	0		0		0				0		1	0	1	0	0	0	0	0	Moderate	1	8	1	N	P3+0	0					129	87	130	14	96	158	46	1	AF	G
149	Yes	Non specific chest pain with RHD	2017-03-28			No	49	Female	10307	0		0		0				0		1	0	0	0	0	0	0	0	Mild	0		0	N							170	90	88	16	97	163	50	1	Sinus	P
150	Yes	CCF	2017-04-02			Yes	56	Female	10976	1	Partial	0		0		Possible	3	0		1	0	0	0	0	0	0	1	Mild	0		0	N							120	70	80	14	96	153	46	1	Sinus	G
156		Acute gastroenteritis with no dehydration	2017-04-13	2017-06-19	67	No	14	Male	12260	1	Partial	0		0		0		0		0	0	0	0	0	0	0	0		0										80	30	100	20	96	150	48	0	Sinus	G
157		CCF with AF	2017-02-16			Yes	36	Male	5627	0		0		0				0		0	0	0	0	0	0	0	0		0										100	70	142	16	96	153	48	1	AF	P	>5cm
158	Yes	VT	2017-02-12	2017-05-25	102	No	65	Female	5083	0		0		0				0		1	0	0	0	0	0	0	0	Mild	1	1	1	N	P4+0	0					140	100	120	18	93	158	50	1	VT	G
[truncated: 157 more columns]
